# Supplementary material for: Molecular and Proteomic Analyses of Effects of Cadmium Exposure on the Silk Glands of Trichonephila clavata
Source: Int J Mol Sci. 2025 Jan 17;26(2):754. doi: 10.3390/ijms26020754 (PMC11765807; doi:10.3390/ijms26020754)
Supplement: Supplementary file 1 [file ijms-26-00754-s001.zip]

Archive with 1 entries (1 files):
- ijms-3388624-supplementary.docx
